# Supplementary material for: Smoking and Dental Implants: A Systematic Review and Meta-Analysis
Source: Medicina (Kaunas). 2021 Dec 27;58(1):39. doi: 10.3390/medicina58010039 (PMC8780868; doi:10.3390/medicina58010039)
Supplement: Supplementary file 1 [file medicina-58-00039-s001.zip]

Archive with 1 entries (1 files):
- medicina-1496611-supplementary.pdf
